# Supplementary material for: SMURF1-Induced Ubiquitination of FTH1 Disrupts Iron Homeostasis and Suppresses Myogenesis
Source: Int J Mol Sci. 2025 Feb 6;26(3):1390. doi: 10.3390/ijms26031390 (PMC11818545; doi:10.3390/ijms26031390)
Supplement: Supplementary file 1 [file ijms-26-01390-s001.zip]

Archive with 1 entries (1 files):
- ijms-3389752-supplementary.pdf
